# Supplementary material for: Perinatal Fat-Diets Increased Angiotensin II-Mediated Ca2+ through PKC-L-Type Calcium Channel Axis in Resistance Arteries via Agtr1a-Prkcb Gene Methylation
Source: Nutrients. 2023 Jan 3;15(1):245. doi: 10.3390/nu15010245 (PMC9824013; doi:10.3390/nu15010245)
Supplement: Supplementary file 1 [file nutrients-15-00245-s001.zip]

Archive with 1 entries (1 files):
- nutrients-2110248-supplementary.pdf
